# Supplementary material for: Characterization of BRCA1/2 mutations in patients with family history of breast cancer in Armenia
Source: F1000Res. 2017 Jan 10;6:29. [Version 1] doi: 10.12688/f1000research.10434.1 (PMC5357036; doi:10.12688/f1000research.10434.1)
Supplement: Supplementary file 1 [file f1000research-6-11244-s0000.tgz]

Archive with 1 entries (1 files):
- 3d000fc2-cff6-4943-8230-b040bc0a24a0.xlsx
