# Supplementary material for: Characterization of BRCA1/2 mutations in patients with family history of breast cancer in Armenia
Source: F1000Res. 2017 Jan 10;6:29. [Version 1] doi: 10.12688/f1000research.10434.1 (PMC5357036; doi:10.12688/f1000research.10434.1)
Supplement: Supplementary file 1 [file f1000research-6-11244-s0000.tgz › 3d000fc2-cff6-4943-8230-b040bc0a24a0.xlsx]

## Sheet: Read Level Enrichment
Sample	Total Aligned Reads	Percent Aligned Reads	Targeted Aligned Reads	Read Enrichment
BC01	993195	0.908	932656	0.939
BC02	1102721	0.904	1036229	0.94
BC03	1054911	0.906	994380	0.943
BC04	1058556	0.902	994714	0.94
BC05	1054430	0.902	989128	0.938
BC06	1138964	0.907	1073332	0.942
BC07	1131373	0.899	1061039	0.938
BC08	1185413	0.902	1112823	0.939
BC09	1335176	0.909	1258354	0.942
BC10	1010183	0.902	958706	0.949
Average	1.10649e+06	0.9041	1.04114e+06	0.941

## Sheet: Base Level Enrichment
Sample	Total Aligned Bases	Targeted Aligned Bases	Base Enrichment	Padded Target Aligned Bases	Padded Base Enrichment
BC01	148681366	113929363	0.766	146707465	0.987
BC02	165063047	127103774	0.77	162916037	0.987
BC03	158047637	122108980	0.773	156091214	0.988
BC04	158318640	122521614	0.774	156282511	0.987
BC05	157935843	121460345	0.769	155740831	0.986
BC06	170561446	131707304	0.772	168657021	0.989
BC07	169445722	130211433	0.768	167153879	0.986
BC08	177346083	136860843	0.772	175067845	0.987
BC09	199826537	154546250	0.773	197423342	0.988
BC10	151445912	118120804	0.78	149921471	0.99

## Sheet: COVERAGE SUMMARY
Sample	Mean Region Coverage Depth	Uniformity of Coverage (Pct > 0.2*mean)	Target Coverage at 1X	Target Coverage at 10X	Target Coverage at 20X	Target Coverage at 50X
BC01	5967.4	0.963	1	1	1	1
BC02	6657.4	0.941	1	0.998	0.995	0.995
BC03	6395.8	0.977	1	1	1	1
BC04	6417.4	0.927	1	1	1	1
BC05	6361.8	0.952	1	1	1	1
BC06	6898.6	0.96	1	1	1	1
BC07	6820.2	0.963	1	1	1	1
BC08	7168.5	0.942	1	1	1	1
BC09	8094.8	0.958	1	1	1	1
BC10	6186.9	0.963	1	1	1	1
Mean	6696.88		1	0.9998	0.9995	0.9995
SD	606.201

## Sheet: FRAGMENT LENGTH SUMMARY
	Sample	Fragment length median	Minimum	Maximum	Standard deviation
1	BRCA-BC10	257	133	348	36
2	BRCA-BC5	257	140	348	35
3	BRCA-BC4	253	96	348	36
4	BRCA-BC2	257	122	348	35
5	BRCA-BC6	257	138	348	36
6	BRCA-BC8	253	113	348	37
7	BRCA-BC3	257	125	348	35
8	BRCA-BC7	257	125	348	36
9	BRCA-BC1	257	119	348	35
10	BRCA-BC9	257	109	348	35
